# Supplementary material for: Comment on “Indirect Fitness Benefits Enable the Spread of Host Genes Promoting Costly Transfer of Beneficial Plasmids”
Source: PLoS Biol. 2021 Dec 21;19(12):e3001449. doi: 10.1371/journal.pbio.3001449 (PMC8691605; doi:10.1371/journal.pbio.3001449)
Supplement: S1 Code — Zip file containing the MATLAB code originally used by Dimitriu and colleagues, included here for the sake of model comparison, with permission of the original authors. (ZIP) [file pbio.3001449.s001.zip › poisson/cpetselphase.m]

 function [ dy ] = cpetselphase( t,y,q,bplm)
 % competition between D+ and D-, only C plasmids
 % selection phase
 
dy = zeros(4,1);

r=0.06;
K=4*10^9;

ct=0.05*q*0; 

ntot=y(1)+y(2)+y(3)+y(4);

dy(1) = (r -ct      ) * y(1)    *(1-ntot/K); %D+
dy(2) = (r          ) * y(2)    *(1-ntot/K); %D-
dy(3) = (r -ct +bplm) * y(3)    *(1-ntot/K); %D+C
dy(4) = (r     +bplm) * y(4)    *(1-ntot/K); %D-C

end
