# Supplementary material for: Comment on “Indirect Fitness Benefits Enable the Spread of Host Genes Promoting Costly Transfer of Beneficial Plasmids”
Source: PLoS Biol. 2021 Dec 21;19(12):e3001449. doi: 10.1371/journal.pbio.3001449 (PMC8691605; doi:10.1371/journal.pbio.3001449)
Supplement: S1 Code — Zip file containing the MATLAB code originally used by Dimitriu and colleagues, included here for the sake of model comparison, with permission of the original authors. (ZIP) [file pbio.3001449.s001.zip › poisson/fig4new.m]

valmu=4:20;
valp=0.05:0.05:0.95;

rep = 1000;% number of replicates from the simulations

%mean values across replicates
dmean=mean(props(:,1:rep,:,:),2);
pmean=mean(props(:,rep+1:2*rep,:,:),2);
pbiasmean=mean(props(:,2*rep+1:3*rep,:,:),2);
rmean=mean(props(:,3*rep+1:4*rep,:,:),2);

%values used in graphs (t61 = end of selection phase, t37 = end of transfer phase)
for i=1:length(valp)
for j=1:length(valmu)
Dchange(i,j)=dmean(61,1,i,j)-dmean(1,1,i,j);
Drelatedness(i,j)=rmean(1,1,i,j);
plminvasion(i,j)=(pmean(37,1,i,j)-pmean(1,1,i,j))/pmean(37,1,i,j);
pbias(i,j)=pbiasmean(37,1,i,j);
end
end

% Figure 4

Wdmeanz=[Dchange zeros(length(valp),1)];
Wdmeanz=[Wdmeanz; zeros(length(valmu)+1,1)'];

valmuz=[valmu valmu(length(valmu))+1];valpz=[valp 1];

valmuaxis=4.5:2:20.5;

h=figure('Renderer','Painters');
set(h, 'units', 'centimeters', 'pos', [0 0 10.5 7.5])

pcolor(valmuz,valpz,Wdmeanz);colorbar

ylabel('% plasmid-bearing cells ','fontsize',10,'FontName','Helvetica')
col=colorbar; set(col,'fontsize',10); set(gca,'FontSize', 8);
ylabel(col, '\Delta D^+ frequency','fontsize',10,'FontName','Helvetica');
xlabel('mean founding cells','fontsize',10,'FontName','Helvetica')
set(gca,'XTick',valmuaxis); set(gca,'XTickLabel',4:2:20); 
set(gca,'YTick',0.125:0.1:0.95); set(gca,'YTickLabel',0.1:0.1:0.9); 

axpos = get(gca,'Position');
cpos = get(col,'Position');
cpos(1)=0.78; cpos(3)=0.04; axpos(3)=0.58;
set(col,'Position',cpos)
set(gca,'Position',axpos,'FontSize',8)

set(gcf, 'PaperUnits','centimeters', 'PaperPosition',[0 0 10.5 7.5])
set(gcf, 'PaperPositionMode','auto')
print(h,'-dpdf','fig4t.pdf')

% Figure S3

rdmeanz=[Drelatedness zeros(length(valp),1)];
rdmeanz=[rdmeanz; zeros(length(valmu)+1,1)'];

plminvmeanz=[plminvasion zeros(length(valp),1)];
plminvmeanz=[plminvmeanz; zeros(length(valmu)+1,1)'];

h=figure('Renderer','Painters');
set(h, 'units', 'centimeters', 'pos', [0 0 12 12])

subplot(2,1,1)

plot(pbias,Dchange,'.k','markersize', 4)
ylabel('\Delta D^+/(D^++D^-) ','fontsize',10,'FontName','Helvetica')
xlabel(' D^+_C / (D^+_C + D^-_C) at t_1','fontsize',10,'FontName','Helvetica')
set(gca,'FontSize',8,'FontName','Helvetica')
ylim([-0.015 0.015]);xlim([0.487 0.512]);

text(0.483,0.014,'A ','fontsize',12,'FontName','Helvetica','FontWeight','Bold')

subplot(2,2,3)

pcolor(valmuz,valpz,rdmeanz);
ylabel('% C-bearing cells ','fontsize',10,'FontName','Helvetica')
set(gca,'YTick',0.125:0.1:0.95); set(gca,'YTickLabel',0.1:0.1:0.9); 
col=colorbar('southoutside'); set(col,'fontsize',8); set(gca,'FontSize', 8);
xlabel(col, 'D^+ relatedness at t_0','fontsize',10,'FontName','Helvetica');
xlabel('mean founding cells','fontsize',10,'FontName','Helvetica')
set(gca,'XTick',valmuaxis); set(gca,'XTickLabel',4:2:20); 

axpos = get(gca,'Position');cpos = get(col,'Position');
cpos(2)=0.08; cpos(4)=0.02; axpos(2)=0.20; axpos(4)=0.28;
set(col,'Position',cpos); set(gca,'Position',axpos)
text(-1.4,1,'B ','fontsize',12,'FontName','Helvetica','FontWeight','Bold')

subplot(2,2,4)

pcolor(valmuz,valpz,plminvmeanz);
set(gca,'YTick',0.125:0.1:0.95); set(gca,'YTickLabel',0.1:0.1:0.9); 
col=colorbar('southoutside'); set(col,'fontsize',8); set(gca,'FontSize', 8);
xlabel(col, '\Delta % plasmid (t_1-t_0)/t_1','fontsize',10,'FontName','Helvetica');
xlabel('mean founding cells','fontsize',10,'FontName','Helvetica')
set(gca,'XTick',valmuaxis); set(gca,'XTickLabel',4:2:20); 

axpos = get(gca,'Position');cpos = get(col,'Position');
cpos(2)=0.08; cpos(4)=0.02; axpos(2)=0.20; axpos(4)=0.28;
set(col,'Position',cpos); set(gca,'Position',axpos)
text(0,1,'C ','fontsize',12,'FontName','Helvetica','FontWeight','Bold')

set(gcf, 'PaperUnits','centimeters', 'PaperPosition',[0 0 12 12])
set(gcf, 'PaperPositionMode','auto')
print(h,'-dpdf','figS5.pdf')
