# Supplementary material for: Comment on “Indirect Fitness Benefits Enable the Spread of Host Genes Promoting Costly Transfer of Beneficial Plasmids”
Source: PLoS Biol. 2021 Dec 21;19(12):e3001449. doi: 10.1371/journal.pbio.3001449 (PMC8691605; doi:10.1371/journal.pbio.3001449)
Supplement: S1 Code — Zip file containing the MATLAB code originally used by Dimitriu and colleagues, included here for the sake of model comparison, with permission of the original authors. (ZIP) [file pbio.3001449.s001.zip › poisson/cpettraphase.m]

 function [ dy ] = cpettraphase( t,y,q)
 % competition between D+ and D-, only C plasmids
 % transfer phase
 
dy = zeros(4,1);

r=1.28;
K=4*10^9;
cplm=-0.02;

g=q*10^-9;
ct=0.005*q; 

ntot=y(1)+y(2)+y(3)+y(4);

dy(1) = ((r -ct     ) * y(1)  - g *y(3)*y(1)  )    *(1-ntot/K); %D+
dy(2) = ((r         ) * y(2)  - g *y(3)*y(2)  )    *(1-ntot/K); %D-
dy(3) = ((r -ct+cplm) * y(3)  + g *y(1)*y(3)  )    *(1-ntot/K); %D+C
dy(4) = ((r    +cplm) * y(4)  + g *y(2)*y(3)  )    *(1-ntot/K); %D-C

end
