# Supplementary material for: Comment on “Indirect Fitness Benefits Enable the Spread of Host Genes Promoting Costly Transfer of Beneficial Plasmids”
Source: PLoS Biol. 2021 Dec 21;19(12):e3001449. doi: 10.1371/journal.pbio.3001449 (PMC8691605; doi:10.1371/journal.pbio.3001449)
Supplement: S1 Code — Zip file containing the MATLAB code originally used by Dimitriu and colleagues, included here for the sake of model comparison, with permission of the original authors. (ZIP) [file pbio.3001449.s001.zip › poisson/load_new_data.m]

% load new data, 1000 replicates
% in order to run things on the cluster, the data is saved separatelly for each of the 17 valmu's

base_directory = './PoissonTatianaData/'; 

prop_full = zeros(61, 4000, 19 ,17);

for cur_valmu = 1:17 
    load([base_directory 'PoissDim_1000sims_' num2str(cur_valmu+3) '_valmu_0.05_0.05_0.95_valp.mat']); 
    prop_full(:,:,:,cur_valmu) = props; 
end

props = prop_full; 
clear prop_full; 
