# Supplementary material for: Comment on “Indirect Fitness Benefits Enable the Spread of Host Genes Promoting Costly Transfer of Beneficial Plasmids”
Source: PLoS Biol. 2021 Dec 21;19(12):e3001449. doi: 10.1371/journal.pbio.3001449 (PMC8691605; doi:10.1371/journal.pbio.3001449)
Supplement: S1 Code — Zip file containing the MATLAB code originally used by Dimitriu and colleagues, included here for the sake of model comparison, with permission of the original authors. (ZIP) [file pbio.3001449.s001.zip › poisson/poissondynamics.m]

function props=poissondynamics(valmu,valp)

%valp = values of plasmid-bearing cell proportion 
%valmu = values of mean cell proportion per population
tra=0.7; %donor ability (set at 0.7, close to experiments values)

rep=1000; % number of replicate experiments
nb=96*2; % number of populations per experiment (= two 96-well plates)

bplm=0.8; %benefits provided by C plasmid

ttra=36; % length of the transfer phase (h)
tmax=60; % total time length (h)
time=length(0:tmax);
dil=100; % dilution factor between transfer and selection phase
 
A=zeros(time,4*rep,length(valp),length(valmu));

for m=1:length(valp)
    for n=1:length(valmu)

        ratD=zeros(time,rep);ratC=zeros(time,rep); rd=zeros(time,rep);plm=zeros(time,rep);
        
        for z=1:rep % each replicate experiment
            
            D=zeros(ttra,nb); d=zeros(ttra,nb); DC=zeros(ttra,nb); dC=zeros(ttra,nb); 
            exprd=zeros(1,nb);   
            
            % founding cell concentrations (assuming 100microliter-wells),
            % such that the total number of cells is in average valmu
            R1=poissrnd(valmu(n)*(1-valp(m))/2,1,nb)*10; %D+ cells    
            R2=poissrnd(valmu(n)*(1-valp(m))/2,1,nb)*10; %D- cells
            R3=poissrnd(valmu(n)*valp(m)/2,1,nb)*10; %D+p cells         
            R4=poissrnd(valmu(n)*valp(m)/2,1,nb)*10; %D-p cells
            
                for i=1:nb % growth dynamics per well
                                  
                % transfer phase              
                [~, Ytra]=ode45(@cpettraphase, 0:ttra-1,[R1(i) R2(i) R3(i) R4(i)], [],tra);

                D(:,i)=Ytra(:,1);   %D+
                d(:,i)=Ytra(:,2);   %D-
                DC(:,i)=Ytra(:,3);  %D+C
                dC(:,i)=Ytra(:,4);  %D-C

                exprd(1,i)=(D(1,i)+DC(1,i))*(D(1,i)+DC(1,i))/sum(Ytra(1,:)); %needed to calculate relatedness (only first timepoint)

                end

             % migration = global mixing
             Dmix=nanmean(D,2);dmix=nanmean(d,2); DCmix=nanmean(DC,2);dCmix=nanmean(dC,2);
             
             % selection phase
             le=length(Ytra);

             [~, Ygrowth]=ode45(@cpetselphase, 0:tmax-ttra,[Dmix(le) dmix(le) DCmix(le) dCmix(le)]/dil, [],tra,bplm);      
                                  
             growth=[Dmix,dmix,DCmix,dCmix;Ygrowth]; %population-wide values for transfer + selection phase              
             Ntot=sum(growth,2);                       
                
             ratD(:,z)=(growth(:,1)+growth(:,3))./Ntot(:,1);    % D+ genotype frequency
             plm(:,z)=(growth(:,3)+growth(:,4))./Ntot(:,1);     % plasmid-bearing cell frequency
             ratC(:,z)=growth(:,3)./(growth(:,3)+growth(:,4)); % frequency of C plasmids that are present in D+ vs D-
                  
             mpropDi(1,1)=nanmean(exprd(1,1:nb))/(Dmix(1,1)+DCmix(1,1)); 
             rd(1,z)=(mpropDi(1,1)-ratD(1,z))/(1-ratD(1,z)); % D+ relatedness at t0
                
        end
        
        A(:,:,m,n)=[ratD plm ratC rd];
       
    end
end

props=A;        
